# Supplementary material for: Concentrations of bile acid precursors in cerebrospinal fluid of Alzheimer's disease patients
Source: Free Radic Biol Med. 2019 Apr;134:42–52. doi: 10.1016/j.freeradbiomed.2018.12.020 (PMC6597949; doi:10.1016/j.freeradbiomed.2018.12.020)
Supplement: Supplementary file 5 — Supplementary material Supplemental Table S2. Concentration (ng/mL) of the different oxysterols and bile acid precursors measured in CSF from the different patient-groups. [file mmc5.xlsx]

## Sheet: Stats
Supplemental Table S2. Concentration (ng/mL) of the different oxysterols and bile acid precursors measured in CSF from the different patient groups.
			Controls			Alzheimer's disease			Vascular dementia			Other neurodegenerative disease			p values				p values
															Control vs Disease group				Disease vs Disease group
			Mean	SD		Mean	SD		Mean	SD		Mean	SD		AD	VD	OND		AD vs VD	AD vs OND	VD vs OND
Lipid Maps ID	Sterol Systematic Name (Common name)	Abbreviation	ng/mL			ng/mL			ng/mL			ng/mL
		Systematic (Common)
LMST04010239	7α-Hydroxy-3-oxochol-4-en-24-oic acid	BA4-7α-ol-3-one(7αH,3O-Δ4-BA)	0.790729	0.22545		0.811456	0.231015		0.8082	0.215751		0.835337	0.203059		0.790291	0.844144	0.573615		0.969387	0.750022	0.745772
NA	7α-Hydroxy-26-nor-cholest-4-ene-3,24-dione	26-nor-C4-7α-ol-3,24-dione( 7αH-26-nor-C-3,24-diO)	0.789198	0.137015		0.895546	0.297353		0.821184	0.235312		0.884292	0.274875		0.160546	0.666122	0.244108		0.478232	0.908757	0.545301
LMST01010019	Cholest-5-ene-3β,24S-diol (24S-hydroxycholesterol)	C5-3β,24S-diol-ol(24-HC)	0.024924	0.022107		0.0344875	0.0249068		0.0327503	0.0404413		0.0317913	0.0252489		0.242704	0.570041	0.434715		0.88119	0.752121	0.941275
LMST01010018	Cholest-5-ene-3β,25-diol (25-hydroxycholesterol)	C5-3β,25-diol-ol(25-HC)	0.0222518	0.0201795		0.0218351	0.0112457		0.0198558	0.0133015		0.0210601	0.0090483		0.943027	0.735236	0.836852		0.660045	0.82681	0.785477
LMST01010088	Cholest-5-ene-3β,(25R)26-diol (27-Hydroxycholesterol)	C5-3β,(25R)26-diol-ol((25R)26-HC)	0.0829424	0.0455588		0.0791525	0.0308575		0.0801736	0.0429247		0.0750171	0.035461		0.767475	0.876702	0.599152		0.938638	0.711772	0.740345
LMST01010047	Cholest-5-ene-3β,7β-diol (7β-Hydroxycholesterol)	C5-3β,7β-diol-ol(7β-HC)	0.120323	0.115458		0.107566	0.0785025		0.0901072	0.0546367		0.122666	0.0640841		0.695121	0.385007	0.945835		0.516424	0.544217	0.186598
LMST01010049	3β-Hydroxycholest-5-en-7-one (7-Oxocholesterol)	C5-3β-ol-7-one(7O-C)	0.682881	0.500512		0.674675	0.35706		0.880734	1.01015		0.46921	0.21051		0.954475	0.559658	0.144133		0.525271	0.0378988	0.211282
LMST01010013	Cholest-5-ene-3β,7α-diol (7α-Hydroxycholesterol)	C5-3β,7α-diol-ol(7α-HC)	0.115844	0.087728		0.105548	0.0428179		0.0836772	0.0315083		0.143124	0.0685593		0.679109	0.206322	0.350774		0.14639	0.0508164	0.0075393
NA	Cholest-4(or5)-ene-3β,6β-diol (6β-Hydroxycholesterol) (Note 1)	C5-3β,6β-diol-ol(6β-HC)	0.631785	0.305003		0.688333	0.281817		0.699839	0.558238		0.841267	0.592571		0.569977	0.719539	0.237014		0.949803	0.365605	0.543786
LMST03020246	9,10-secocholesta-5,7,10-trien-3β,25-diol (25-Hydroxyvitamin D)	(25D3)	0.224381	0.109576		0.206479	0.129657		0.197995	0.103945		0.182952	0.0590215		0.666451	0.541297	0.211028		0.852663	0.469836	0.643438
NA	3-Oxocholesta-4,6-dien-26-oic acid (Note 2)	CA4,6-3-one(3O-Δ4,6-CA)	2.82369	0.896273		2.48172	0.776227		2.50647	0.73771		2.90966	0.889191		0.230103	0.347451	0.793928		0.931193	0.134019	0.232628
NA	3β-Hydroxycholesta-5,7-dien-26-oic acid (Note 3)	CA5,7-3β-ol(3βH-Δ5,7-CA)	0.232625	0.255871		0.206291	0.184958		0.115422	0.10557		0.159258	0.152843		0.721819	0.125862	0.348564		0.144282	0.425446	0.421976
NA	3β,22-Dihydroxycholest-5-en-24-one (Note 4)	C5-3β,22-diol-24-one(22H,24O-C)	0.037593	0.0263769		0.0318475	0.0158041		0.0274692	0.0173528		0.0406515	0.0125737		0.459978	0.279506	0.689488		0.477047	0.0826063	0.0338337
LMST04030072	3β-Hydroxycholest-5-en-(25R)26-oic acid	CA5-3β-ol(3β-HCA)	1.45319	0.617164		1.35661	0.499915		1.24658	0.471171		1.39036	0.475306		0.607649	0.362752	0.757089		0.55125	0.839753	0.451842
LMST04030217	3-Oxocholest-4-en-26-oic acid	CA4-3-one(3-OCA)	0.201182	0.102875		0.182312	0.130786		0.14899	0.0619307		0.164409	0.0409712		0.645021	0.148874	0.214396		0.3364	0.561635	0.451643
LMST04030107	7α,25-Dihydroxycholest-4-en-3-one	C4-7α,25-diol-3-one(7α,25-diHCO)	0.0132697	0.00762408		0.0119812	0.00725525		0.0118242	0.00548028		0.0117194	0.00411606		0.610315	0.597952	0.49572		0.950326	0.900658	0.955952
LMST04030166	Cholest-5-ene-3β,7α,25-triol (7α,25-Dihydroxycholesterol)	C5-3β,7α,25-triol(7α,25-diHC)	0.00660405	0.00296643		0.00708684	0.0047213		0.00505195	0.00320048		0.00739019	0.00365257		0.729173	0.214439	0.522857		0.21073	0.836442	0.102658
LMST04030157	7α,(25R)26-Dihydroxycholest-4-en-3-one	C4-7α,(25R)26-diol-3-one(7α,(25R)26-diHCO)	0.00927216	0.00367246		0.00951377	0.00420447		0.0101209	0.00388719		0.00993544	0.00392224		0.859042	0.575233	0.636295		0.693666	0.762288	0.905837
LMST04030081	Cholest-5-ene-3β,7α,(25R)26-triol (7α,26-Dihydroxycholesterol)	C5-3β,7α,(25R)26-triol(7α,(25R)26-diHC)	0.00550657	0.00298284		0.00554993	0.00284926		0.00467186	0.00219989		0.00680627	0.00259554		0.965037	0.441115	0.213463		0.380506	0.185129	0.0372809
NA	x-Hydroxy-3-oxocholesta-4,6-dien-26-oic acid (Note 5)	CA4,6-x-ol-3-one(xH,3O-Δ4,6-CA)	0.726583	0.257569		0.577512	0.210201		0.575433	0.252116		0.690897	0.265343		0.0646176	0.148884	0.711405		0.980359	0.161736	0.274167
NA	y-Hydroxy-3-oxocholesta-4,6-dien-26-oic acid (Note 6)	CA4,6-y-ol-3-one(yH,3O-Δ4,6-CA)	0.0141451	0.0547836		0.0093073	0.0426514					0.0075501	0.0292414		0.76751	0.402837	0.684937		0.478269	0.891186	0.402837
NA	3β,7β-Dihydroxycholest-5-en-26-oic acid	CA5-3β,7β-diol(3β,7β-diHCA)	0.741243	0.281432		0.618384	0.239922		0.589551	0.222685		0.684488	0.204535		0.167748	0.15246	0.532636		0.743238	0.39303	0.271051
NA	3β,22,25-Trihydroxycholest-5-en-24-one (Note 7)	C5-3β,22,25-triol-24-one(22,25-diH,24O-C)	0.312613	0.121315		0.250158	0.145648		0.240888	0.14124		0.287627	0.147472		0.183772	0.177282	0.616292		0.864017	0.454235	0.424469
LMST04030149	7α-Hydroxy-3-oxocholest-4-en-26-oic acid (Note 8)	CA4-7α-ol-3-one(7αH,3O-CA)	28.4372	8.53193		26.6801	8.70259		26.1461	7.15027		30.2771	8.02416		0.551107	0.4768	0.547825		0.862585	0.215466	0.187591
LMST04030148	3β,7α-Dihydroxycholest-5-en-26-oic acid (Note 9)	CA5-3β,7α-diol(3β,7α-diHCA)	4.22089	2.7067		4.51307	2.05105		3.29046	1.58448		3.84768	2.13665		0.714544	0.319652	0.6783		0.0954736	0.35222	0.473136
NA	7α,x,y-Trihydroxycholest-4-en-3-one (Note 10)	C4-7α,x,y-triol-3-one(7α,x,y-triHCO)	0.158593	0.0629482		0.142759	0.057894		0.16647	0.0543496		0.158759	0.0608416		0.440616	0.741724	0.994187		0.270412	0.428979	0.741568
NA	7α-Hydroxy-3,24-bisoxocholest-4-en-26-oic acid (Note 11)	CA4-7α-ol-3,24-dione(7αH,3,24-diO-CA)	0.229087	0.082842		0.242665	0.10205		0.252205	0.118104		0.247102	0.110535		0.673863	0.562123	0.617435		0.813444	0.901849	0.910951
NA	7α,24-Dihydroxy-3-oxocholest-4-en-26-oic acid	CA4-7α,24-diol-3-one(7α,24-diH,3O-CA)	0.378529	0.070525		0.355355	0.096477		0.3415	0.0924483		0.375338	0.108017		0.434819	0.257312	0.924372		0.698407	0.563723	0.410738
NA	7α,x-Dihydroxy-3-oxocholest-4-en-26-oic acid (Note 12)	CA4-7α,x-diol-3-one(7α,x-diH,3O-CA)	6.41192	1.71887		6.01142	1.85106		5.95326	2.33173		6.7334	2.03306		0.514356	0.5683	0.643641		0.938971	0.275789	0.372495
NA	7α,25-Dihydroxy-3-oxocholest-4-en-26-oic acid	CA4-7α,25-diol-3-one(7α,25-diH,3O-CA)	2.04144	0.611629		1.63078	0.516686		1.72437	0.805881		1.78234	0.64046		0.0364386	0.26454	0.266764		0.69172	0.437745	0.839689
LMST04030150	7α,12α-Dihydroxy-3-oxocholest-4-en-26-oic acid (Note 13)	CA4-7α,12α-diol-3-one(7α,12α-diH,3O-CA)	1.13304	0.856937		1.0211	0.556592		1.36653	0.831297		1.28151	0.808495		0.637368	0.493736	0.629304		0.170547	0.259591	0.795689
	Notes
	1.Dehydration product of cholestane-3β,5α,6βtriol
	2. May be a dehydration product of 7α-hydroxy-3-oxocholest-4-en-26-oic acid
	3. May be a dehydration product of 3β,7α-dihydroxycholest-5-en-26-oic acid
	4. Authentic standard not available. Identification based on excact mass, retention time and MS3 spectrum
	5. Exact position of hydroxy group to be determined
	6. Exact position of hydroxy group to be determined
	7. Authentic standard not available. Identification based on excact mass, retention time and MS3 spectrum
	8. Sum of 7α-hydroxy-3-oxocholest-4-en-26-oic acid and its dehydration product 3-oxocholesta-4,6-dien-26-oic acid
	9. Sum of 3β,7α-dihydroxycholest-5-en-26-oic acid and its dehydration product 3β-hydroxycholesta-5,7-dien-26-oic acid
	10. Exact position of hydroxy groups to be determined
	11. Authentic standard not available. Identification based on excact mass, retention time and MS3 spectrum
	12. Exact position of hydroxy group to be determibed
	13. Authentic standard not available. Identification based on excact mass, retention time and MS3 spectrum
	Quantification based on [2H7]24(R/S)-hydroxycholesterol
	Quantification based on [2H7]7α-hydroxycholesterol
	Quantification based on [2H6]7α,25-dihydroxycholesterol
	Quantification based on [2H6]25-Hydroxyvitamin D3
