# Supplementary material for: Concentrations of bile acid precursors in cerebrospinal fluid of Alzheimer's disease patients
Source: Free Radic Biol Med. 2019 Apr;134:42–52. doi: 10.1016/j.freeradbiomed.2018.12.020 (PMC6597949; doi:10.1016/j.freeradbiomed.2018.12.020)
Supplement: Supplementary file 6 — Supplementary material Supplemental Table S3. Concentration (ng/µg-cholesterol) of the different oxysterols and bile acid precursors measured in CSF from the different patient-groups. [file mmc6.xlsx]

## Sheet: stats Normalised
Supplemental Table S3. Concentration (ng/µg-cholesterol) of the different oxysterols and bile acid precursors measured in CSF from the different patient groups.
		Controls			Alzheimer's disease			Vascular dementia			Other neurodegenerative disease			t test p values				t test p values
		ng/µg cholesterol			ng/µg cholesterol			ng/µg cholesterol			ng/µg cholesterol			Control vs Disease group				Disease vs Disease group
		Mean	SD		Mean	SD		Mean	SD		Mean	SD		AD	VD	OND		AD vs VD	AD vs OND	VD vs OND
Lipid Maps ID	Sterol Systematic Name (Common name)
LMST04010239	7α-Hydroxy-3-oxochol-4-en-24-oic acid	1.14525	0.429921		1.05762	0.403151		1.17743	0.537087		1.12991	0.445634		0.53582	0.866604	0.924252		0.482088	0.614943	0.807463
NA	7α-Hydroxy-26-nor-cholest-4-ene-3,24-dione	1.16722	0.463555		1.13193	0.361547		1.14287	0.384945		1.1593	0.430984		0.799001	0.888411	0.961713		0.937167	0.837475	0.920877
LMST01010019	Cholest-5-ene-3β,24S-diol (24S-hydroxycholesterol)	0.0317303	0.0196163		0.0403427	0.0258696		0.0448203	0.0444291		0.0368016	0.0180562		0.2859	0.377505	0.467436		0.762715	0.651371	0.581899
LMST01010018	Cholest-5-ene-3β,25-diol (25-hydroxycholesterol)	0.0345026	0.0326417		0.0275302	0.014343		0.0306739	0.0241221		0.0312277	0.019368		0.448159	0.745657	0.740742		0.697411	0.514348	0.948746
LMST01010088	Cholest-5-ene-3β,(25R)26-diol (27-Hydroxycholesterol)	0.126159	0.0737132		0.0990821	0.0378836		0.123675	0.069848		0.103856	0.0402205		0.207277	0.931573	0.31499		0.296544	0.718576	0.369233
LMST01010047	Cholest-5-ene-3β,7β-diol (7β-Hydroxycholesterol)	0.188318	0.214764		0.136513	0.109439		0.147742	0.139876		0.163077	0.100864		0.401438	0.590156	0.684736		0.803901	0.463559	0.747636
LMST01010049	3β-Hydroxycholest-5-en-7-one (7-Oxocholesterol)	0.93618	0.553104		0.923907	0.729825		1.79229	3.30446		0.613175	0.265069		0.956641	0.414142	0.0547433		0.408627	0.0843516	0.264805
LMST01010013	Cholest-5-ene-3β,7α-diol (7α-Hydroxycholesterol)	0.188258	0.19656		0.142143	0.0815347		0.124141	0.0708242		0.192483	0.116977		0.402786	0.258966	0.943489		0.54055	0.136718	0.0991473
NA	Cholest-4 (or5)-ene-3β,6β-diol (6β-Hydroxycholesterol) (Note 1)	1.00153	0.829747		0.889776	0.382561		1.3178	1.8702		1.05207	0.507912		0.632707	0.608959	0.842021		0.469314	0.28135	0.655099
LMST03020246	9,10-secocholesta-5,7,10-trien-3β,25-diol (25-Hydroxyvitamin D)	0.318666	0.160819		0.252619	0.115857		0.265877	0.115971		0.251903	0.124799		0.160528	0.364421	0.214457		0.760703	0.985977	0.773971
NA	3-Oxocholesta-4,6-dien-26-oic acid (Note 2)	3.98797	1.25236		3.18822	1.14928		3.44697	0.966425		3.82618	1.31131		0.0554573	0.244353	0.732238		0.529103	0.130747	0.426115
NA	3β-Hydroxycholesta-5,7-dien-26-oic acid (Note 3)	0.309851	0.398419		0.262296	0.248344		0.18692	0.197729		0.199069	0.195138		0.661839	0.312623	0.344833		0.391044	0.417649	0.877355
NA	3β,22-Dihydroxycholest-5-en-24-one (Note 4)	0.0528125	0.0351872		0.0417012	0.0265727		0.0340929	0.019326		0.0542284	0.0231325		0.287491	0.12456	0.897321		0.408734	0.150834	0.0276119
LMST04030072	3β-Hydroxycholest-5-en-(25R)26-oic acid	2.00689	0.652613		1.7675	0.762899		1.69249	0.62123		1.79346	0.628659		0.331989	0.227659	0.369441		0.781111	0.914577	0.687893
LMST04030217	3-Oxocholest-4-en-(25R)26-oic acid	0.293106	0.178252		0.239168	0.184978		0.199417	0.101442		0.218529	0.0735273		0.387446	0.131311	0.1509		0.514729	0.647175	0.581933
LMST04030107	7α,25-Dihydroxycholest-4-en-3-one	0.0181257	0.00831234		0.0143107	0.00754047		0.0153027	0.00458998		0.0153359	0.00570623		0.160606	0.320208	0.293028		0.693711	0.660564	0.9875
LMST04030166	Cholest-5-ene-3β,7α,25-triol (7α,25-Dihydroxycholesterol)	0.00966711	0.00562995		0.00898605	0.00660969		0.00657552	0.00547386		0.0100305	0.00557502		0.748202	0.174491	0.860294		0.308674	0.621734	0.128808
LMST04030157	7α,(25R)26-Dihydroxycholest-4-en-3-one	0.012495	0.00283868		0.0114333	0.00397014		0.0132642	0.00270248		0.0125989	0.00385769		0.382304	0.492886	0.933626		0.181653	0.385757	0.628942
LMST04030081	Cholest-5-ene-3β,7α,(25)26-triol (7α,26-Dihydroxycholesterol)	0.00795897	0.0050251		0.00676121	0.00332941		0.0063023	0.00231063		0.00912196	0.00417388		0.395063	0.273423	0.496173		0.686764	0.0677133	0.0548783
NA	x-Hydroxy-3-oxocholesta-4,6-dien-26-oic acid (Note 5)	1.0285	0.332106		0.745494	0.285961		0.79412	0.336025		0.890473	0.339012		0.0097769	0.0895797	0.269548		0.669999	0.174082	0.479315
NA	y-Hydroxy-3-oxocholesta-4,6-dien-26-oic acid (Note 6)	0.0238238	0.0922692		0.00774134	0.0354753		0	0		0.00631864	0.024472		0.529436	0.402837	0.487816		0.478269	0.894222	0.402837
NA	3β,7β-Dihydroxycholest-5-en-26-oic acid	1.04913	0.458853		0.807966	0.375859		0.814476	0.32698		0.892242	0.302288		0.0924788	0.161407	0.278215		0.961605	0.47798	0.537048
NA	3β,22,25-Trihydroxycholest-5-en-24-one (Note 7)	0.44432	0.209078		0.328502	0.225061		0.333514	0.241316		0.378707	0.22867		0.12636	0.222883	0.419057		0.953823	0.516554	0.631038
LMST04030149	7α-hydroxy-3-oxocholest-4-en-26-oic acid (Note 8)	40.1599	12.1934		34.3551	12.9218		35.8682	9.4762		39.9734	13.0666		0.182819	0.341553	0.968045		0.734683	0.209133	0.385722
LMST04030148	3β,7α-dihydroxycholest-5-en-26-oic acid (Note 9)	5.95747	4.2589		5.8296	3.04325		5.35576	4.3958		4.93652	2.85344		0.916802	0.728528	0.44698		0.722526	0.37945	0.77039
NA	7α,x,y-Trihydroxycholest-4-en-3-one (Note 10)	0.225114	0.107518		0.181895	0.0823485		0.233513	0.085525		0.208253	0.100084		0.180665	0.83249	0.660063		0.106831	0.392773	0.506224
NA	7α-Hydroxy-3,24-bisoxocholest-4-en-26-oic acid (Note 11)	0.328022	0.141976		0.305212	0.141352		0.346427	0.179754		0.333297	0.185067		0.636782	0.772833	0.93083		0.481079	0.608742	0.857983
NA	7α,24-Dihydroxy-3-oxocholest-4-en-26-oic acid	0.561449	0.219465		0.45958	0.161145		0.47612	0.150915		0.49872	0.184206		0.117036	0.278519	0.403678		0.780185	0.502992	0.742247
NA	7α,x-Dihydroxy-3-oxocholest-4-en-26-oic acid (Note 12)	9.21455	2.97808		7.71918	2.6817		8.19982	3.36821		8.83396	3.12768		0.124394	0.424541	0.735416		0.662398	0.259194	0.625403
NA	7α,25-Dihydroxy-3-oxocholest-4-en-26-oic acid	2.96971	1.12447		2.08684	0.802189		2.35166	1.1482		2.30602	0.912699		0.00938243	0.182605	0.0867929		0.451141	0.450587	0.910967
LMST04030150	7α,12α-Dihydroxy-3-oxocholest-4-en-26-oic acid (Note 13)	1.55311	0.926026		1.32597	0.748986		1.74468	0.769685		1.72718	1.19003		0.421916	0.581769	0.658237		0.147142	0.222745	0.9664
	Notes
	1.Dehydration product of cholestane-3β,5α,6βtriol
	2. May be a dehydration product of 7α-hydroxy-3-oxocholest-4-en-26-oic acid
	3. May be a dehydration product of 3β,7α-dihydroxycholest-5-en-26-oic acid
	4. Authentic standard not available. Identification based on excact mass, retention time and MS3 spectrum
	5. Exact position of hydroxy group to be determined
	6. Exact position of hydroxy group to be determined
	7. Authentic standard not available. Identification based on excact mass, retention time and MS3 spectrum
	8. Sum of 7α-hydroxy-3-oxocholest-4-en-26-oic acid and its dehydration product 3-oxocholesta-4,6-dien-26-oic acid
	9. Sum of 3β,7α-dihydroxycholest-5-en-26-oic acid and its dehydration product 3β-hydroxycholesta-5,7-dien-26-oic acid
	10. Exact position of hydroxy groups to be determined
	11. Authentic standard not available. Identification based on excact mass, retention time and MS3 spectrum
	12. Exact position of hydroxy group to be determibed
	13. Authentic standard not available. Identification based on excact mass, retention time and MS3 spectrum
	Quantification of oxysterol/cholestenoic acid based on [2H7]24(R/S)-hydroxycholesterol
	Quantification of oxysterol/cholestenoic acid based on [2H7]7α-hydroxycholesterol
	Quantification of oxysterol/cholestenoic acid based on [2H6]7α,25-dihydroxycholesterol
	Quantification of oxysterol/cholestenoic acid based on [2H6]25-Hydroxyvitamin D3
	Quantification of cholesterol based on [2H7]cholesterol
