# Supplementary material for: Concentrations of bile acid precursors in cerebrospinal fluid of Alzheimer's disease patients
Source: Free Radic Biol Med. 2019 Apr;134:42–52. doi: 10.1016/j.freeradbiomed.2018.12.020 (PMC6597949; doi:10.1016/j.freeradbiomed.2018.12.020)
Supplement: Supplementary file 7 — Supplementary material Supplemental Table S4. Concentrations of cholesterol and its precursors measured in CSF from different patient-groups. [file mmc7.xlsx]

## Sheet: stats Sterols
Supplemental Table S4. Concentrations of cholesterol and its precursors measured in CSF from different patient groups.
		Controls			Alzheimer's disease			Vascular dementia			Other neurodegenerative disease			t test p values				t test p values
		ng/mL			ng/mL			ng/mL			ng/mL			Control vs Disease group				Disease vs Disease group
		Mean	SD		Mean	SD		Mean	SD		Mean	SD		AD	VD	OND		AD vs VD	AD vs OND	VD vs OND
Lipid Maps ID	Sterol Systematic Name (Common name)
LMST01010001	Cholest-5-en-3β-ol (Cholesterol)	760.412	269.94		841.529	297.534		763.166	252.802		804.517	255.266		0.408144	0.979167	0.649225		0.463323	0.699147	0.685642
NA	Cholest-5,x,24-trien-3β-ol	0.00716794	0.0277613		0.0828653	0.343165		0.0220324	0.0535184		0.0780146	0.235527		0.326101	0.414072	0.266125		0.435679	0.962569	0.386826
LMST01010016	Cholest-5,24-dien-3β-ol (Desmosterol)	0.224373	0.188153		0.2721	0.287785		0.174216	0.0809521		0.194143	0.155877		0.578378	0.367152	0.635531		0.158555	0.303776	0.676149
LMST01010242	Cholest-5,8-dien-3β-ol (8-Dehydrocholesterol)	0.221775	0.138813		0.538326	1.11237		0.228979	0.122703		0.474207	1.04841		0.211135	0.892074	0.370389		0.2216	0.862455	0.384057
		Controls			Alzheimer's disease			Vascular dementia			Other neurodegenerative disease			t test p values				t test p values
		ng/µg cholesterol			ng/µg cholesterol			ng/µg cholesterol			ng/µg cholesterol			Control vs Disease group				Disease vs Disease group
		Mean	SD		Mean	SD		Mean	SD		Mean	SD		AD	VD	OND		AD vs VD	AD vs OND	VD vs OND
Lipid Maps ID	Sterol Systematic Name (Common name)
NA	Cholest-5,x,24-trien-3β-ol	0.00705693	0.0273314		0.0946032	0.38494		0.0217285	0.0496785		0.0816962	0.208882		0.311239	0.390106	0.190879		0.40259	0.89793	0.299805
LMST01010016	Cholest-5,24-dien-3β-ol (Desmosterol)	0.340041	0.378004		0.300894	0.281419		0.223312	0.0471718		0.225739	0.112813		0.723563	0.255541	0.277864		0.231371	0.278259	0.941072
LMST01010242	Cholest-5,8-dien-3β-ol (8-Dehydrocholesterol)	0.331869	0.272485		0.611092	1.23698		0.298223	0.109735		0.491652	0.860693		0.327404	0.669927	0.50241		0.263136	0.749543	0.403188
Quantification of cholesterol based on [2H7]cholesterol
